# Supplementary material for: Effect of Imipenem and Amikacin Combination against Multi-Drug Resistant Pseudomonas aeruginosa
Source: Antibiotics (Basel). 2021 Nov 22;10(11):1429. doi: 10.3390/antibiotics10111429 (PMC8615098; doi:10.3390/antibiotics10111429)
Supplement: Supplementary file 1 [file antibiotics-10-01429-s001.zip]

Archive with 1 entries (1 files):
- antibiotics-1451998-supplementary.pdf
